# Supplementary material for: Straightforward Synthesis of Mn3O4/ZnO/Eu2O3-Based Ternary Heterostructure Nano-Photocatalyst and Its Application for the Photodegradation of Methyl Orange and Methylene Blue Dyes
Source: Molecules. 2021 Jul 31;26(15):4661. doi: 10.3390/molecules26154661 (PMC8347762; doi:10.3390/molecules26154661)
Supplement: Supplementary file 1 [file molecules-26-04661-s001.zip]

Archive with 1 entries (1 files):
- molecules-1229940-supplementary.pdf
